# Supplementary material for: Phase Formation Mechanism and Anomalous Magnetic Variation of High-Performance La-Co-Doped Strontium Ferrites
Source: Materials (Basel). 2025 Jan 13;18(2):323. doi: 10.3390/ma18020323 (PMC11766773; doi:10.3390/ma18020323)
Supplement: Supplementary file 1 [file materials-18-00323-s001.zip]

Archive with 1 entries (1 files):
- materials-3413233-supplementary.pdf
